# Supplementary material for: Cumulative Soil Metal Contamination Reshapes Oxidative and Neuroenzymatic Stress Responses in Ants Across an Industrial Pollution Gradient
Source: Life (Basel). 2026 Apr 29;16(5):743. doi: 10.3390/life16050743 (PMC13208561; doi:10.3390/life16050743)
Supplement: Supplementary file 1 [file life-16-00743-s001.zip]

Archive with 1 entries (1 files):
- life-4270227-supplementary.pdf
